# Supplementary material for: Gene expression mapping of conserved GABAergic interneuron markers in developing zebrafish
Source: Front Mol Neurosci. 2026 Jul 2;19:1849805. doi: 10.3389/fnmol.2026.1849805 (PMC13373082; doi:10.3389/fnmol.2026.1849805)
Supplement: Supplementary file 2 [file Table_1.XLSX]

## Sheet: calb2a&2b-B3
WellPosiion	Name	Sequence
A1	calb2a_SB3_1	CGAACTTTTACTCAGTCAGAGttccactcaactttaacccg
B1	calb2a_SB3_2	gtccctgcctctatatctttACTGTCCACAAGAAAATCCCG
C1	calb2a_SB3_3	CTTTGTTTGCCATCTTATCGTttccactcaactttaacccg
D1	calb2a_SB3_4	gtccctgcctctatatctttGTGAAGGTAAGGAGGCTGCTG
E1	calb2a_SB3_5	TGGGATGCGGTCAGCTCCGCCttccactcaactttaacccg
F1	calb2a_SB3_6	gtccctgcctctatatctttAATGTTTCCAGATGTCCAGGA
G1	calb2a_SB3_7	GTAGCCATTTCCGTCTGCATCttccactcaactttaacccg
H1	calb2a_SB3_8	gtccctgcctctatatctttTTGTCAAGCTCCTTACCCTCG
A2	calb2a_SB3_9	CAATCTCCAGCTGACTAAAGAttccactcaactttaacccg
B2	calb2a_SB3_10	gtccctgcctctatatctttATCCACACCAGCTCCTCTCCT
C2	calb2a_SB3_11	CCCTTAAAGGCTGCATTTGAGttccactcaactttaacccg
D2	calb2a_SB3_12	gtccctgcctctatatctttTCTGCATGAACTCTGTCATTC
E2	calb2a_SB3_13	TCCATCTTTGTTCTTGTCGAAttccactcaactttaacccg
F2	calb2a_SB3_14	gtccctgcctctatatctttGCCAGCTCTGACATCTCAATT
G2	calb2a_SB3_15	TCTCTTCTGTGGGCAGGATCTttccactcaactttaacccg
H2	calb2a_SB3_16	gtccctgcctctatatctttCTGTCTGAAGCAGAGGAGAAA
A3	calb2a_SB3_17	AATTCGGTGCTGGATCCCACAttccactcaactttaacccg
B3	calb2a_SB3_18	gtccctgcctctatatctttCGTATTTCCGCCAGGCAGCCA
C3	calb2a_SB3_19	AATGAAACCGCTGCGGTCTGTttccactcaactttaacccg
D3	calb2a_SB3_20	gtccctgcctctatatctttAAGCCCTTAAGTTCATTAGCC
E3	calb2a_SB3_21	CCTTTTTAAGCAGGTCAGAGAttccactcaactttaacccg
F3	calb2a_SB3_22	gtccctgcctctatatctttCTGGTCGTCGTAATGTCTGTT
G3	calb2a_SB3_23	GTTTGTGTATATTCCTGCAATttccactcaactttaacccg
H3	calb2a_SB3_24	gtccctgcctctatatctttTCAGATCAAACATTTTAAGTA
A4	calb2a_SB3_25	CAGACCCAGTTTCCCATCACCttccactcaactttaacccg
B4	calb2a_SB3_26	gtccctgcctctatatctttGGCAGAAGCCTTGCCATTTCA
C4	calb2a_SB3_27	TCAACAAGAAGTTCTCCTGAAttccactcaactttaacccg
D4	calb2a_SB3_28	gtccctgcctctatatctttAGACAGCCTGACTCCCTGAAA
E4	calb2a_SB3_29	AAGATGGCGTTGAACTGCTCAttccactcaactttaacccg
F4	calb2a_SB3_30	gtccctgcctctatatctttTTCCATCCTTATCGTAGTATG
G4	calb2a_SB3_31	CTCTTGCTCGTCAATGTAGCCttccactcaactttaacccg
H4	calb2a_SB3_32	gtccctgcctctatatctttAGGTCCTTCAGGAGAGCGTCC
A5	calb2a_SB3_33	CCTCCTTGTTATTCTTCTCATttccactcaactttaacccg
B5	calb2a_SB3_34	gtccctgcctctatatctttACCGGTCAGGCTCTTGGAGTC
C5	calb2a_SB3_35	AGGGCCATGATGCTTTGCTTGttccactcaactttaacccg
D5	calb2a_SB3_36	gtccctgcctctatatctttGGTACAGTTTGCCTCCATCCG
E5	calb2a_SB3_37	GAGAACGATCTCCAGCTCTGAttccactcaactttaacccg
F5	calb2a_SB3_38	gtccctgcctctatatctttGTTCACAGCATGGGGTCCCGG
G5	calb2a_SB3_39	GCTGGGACAGAGCTGAGCTAGttccactcaactttaacccg
H5	calb2a_SB3_40	gtccctgcctctatatctttCACACGGTTACAGTATTCAGG
A8	calb2b_SB3_1	ATAGCCCGACAGAACAGCAGTttccactcaactttaacccg
B8	calb2b_SB3_2	gtccctgcctctatatctttTCCTCTCTGGAAGGTCTCTGG
C8	calb2b_SB3_3	GAAATGTCCCGTCTTTAAAGCttccactcaactttaacccg
D8	calb2b_SB3_4	gtccctgcctctatatctttTGTGATTTTGTTCCTCAAAGA
E8	calb2b_SB3_5	CCTATGGTGTTTCCTCAGCCTttccactcaactttaacccg
F8	calb2b_SB3_6	gtccctgcctctatatctttGCTCTGGTGCTTTATTCGCCA
G8	calb2b_SB3_7	TTCCGCCAAATGCAGAGAAATttccactcaactttaacccg
H8	calb2b_SB3_8	gtccctgcctctatatctttTCCAGAAACTGAGAGGCAGTG
A9	calb2b_SB3_9	CAGCATCAAATTTATTCCAGAttccactcaactttaacccg
B9	calb2b_SB3_10	gtccctgcctctatatctttCCCTTCAATGCAGCCATTGCC
C9	calb2b_SB3_11	CGGATGAAATTTTCCAGTTCCttccactcaactttaacccg
D9	calb2b_SB3_12	gtccctgcctctatatctttTTTTCCGTGCAATCTCCAGCT
E9	calb2b_SB3_13	TGAAGCATTTGAAGGATCCGCttccactcaactttaacccg
F9	calb2b_SB3_14	gtccctgcctctatatctttAACTCTTTCATCCTGTCTTTA
G9	calb2b_SB3_15	CGTTCTCATCGAATTTCTGCAttccactcaactttaacccg
H9	calb2b_SB3_16	gtccctgcctctatatctttTGACATCTCGATCTTCCCATC
A10	calb2b_SB3_17	GTCGGCAGGATCTGGGCCAGCttccactcaactttaacccg
B10	calb2b_SB3_18	gtccctgcctctatatctttAGCACAATAGAAAATTCTCCT
C10	calb2b_SB3_19	ACTGGATCCCACAAACTGTCTttccactcaactttaacccg
D10	calb2b_SB3_20	gtccctgcctctatatctttCTCCATGCCGTCATAAACTCT
E10	calb2b_SB3_21	CGCTGCGATCGGTATCATATTttccactcaactttaacccg
F10	calb2b_SB3_22	gtccctgcctctatatctttCAGTTCATTGGATTCAATGTA
G10	calb2b_SB3_23	AGCAGATCTGACAGGAAGCCCttccactcaactttaacccg
H10	calb2b_SB3_24	gtccctgcctctatatctttCATAATGTCTGTTGGCTTTCT
A11	calb2b_SB3_25	ATACTCATTCAGTTTCTTGTCttccactcaactttaacccg
B11	calb2b_SB3_26	gtccctgcctctatatctttAACATTTTAAGTATGGTCTGC
C11	calb2b_SB3_27	GTTTCCCGTCGCCATTCAGGTttccactcaactttaacccg
D11	calb2b_SB3_28	gtccctgcctctatatctttTCTGGCCATCTCAGACAGTCC
E11	calb2b_SB3_29	AAATTCTCTTCCACAGGAAGCttccactcaactttaacccg
F11	calb2b_SB3_30	gtccctgcctctatatctttTGAAGTTCTGAAACTTGAGCA
G11	calb2b_SB3_31	TTCAAATTCTTCAGCAGACAGttccactcaactttaacccg
H11	calb2b_SB3_32	gtccctgcctctatatctttTTGTCGTAATAGTTGAAGATT
A12	calb2b_SB3_33	CATCAATATAACCATTGCCATttccactcaactttaacccg
B12	calb2b_SB3_34	gtccctgcctctatatctttCAGCAGGGCATCCAGTTCATG
C12	calb2b_SB3_35	TTATGTTTATGGTAGAGGTCTttccactcaactttaacccg
D12	calb2b_SB3_36	gtccctgcctctatatctttGGCTGTGAGGGTCAACGGCCA
E12	calb2b_SB3_37	GATGCTCTTCTTTGAGCTGGAttccactcaactttaacccg
F12	calb2b_SB3_38	gtccctgcctctatatctttTTTCCTCCATCAGACAGCGCC
G12	calb2b_SB3_39	TCTCCAGTTCTGTGCGGAACAttccactcaactttaacccg
H12	calb2b_SB3_40	gtccctgcctctatatctttTGATGGATCTTTGCATAGCAC

## Sheet: dlx5a&6a-B1
WellPosiion	Name	Sequence
A1	dlx5a_SB1_1	GTTACGCACTGCAGGGAGGATatgaagagtcttcctttacg
B1	dlx5a_SB1_2	gaggagggcagcaaacggaaTTGGTTAAATCCTAAATTGCG
C1	dlx5a_SB1_3	GCTTTAAGCCCCGCAGCAAAGatgaagagtcttcctttacg
D1	dlx5a_SB1_4	gaggagggcagcaaacggaaGTCAAGCGTCTCTCTTGAAGA
E1	dlx5a_SB1_5	ACACTAACATTGTGCGTGCAAatgaagagtcttcctttacg
F1	dlx5a_SB1_6	gaggagggcagcaaacggaaCTCTATAGGGGTCCAAAGAGT
G1	dlx5a_SB1_7	CGACGTAAAAAAAGGCAGTCTatgaagagtcttcctttacg
H1	dlx5a_SB1_8	gaggagggcagcaaacggaaCTCCAGTCATAGTTTGGATAA
A2	dlx5a_SB1_9	ACTCGGAATCCTTCTGTCGAAatgaagagtcttcctttacg
B2	dlx5a_SB1_10	gaggagggcagcaaacggaaTTTTGAAAATCTGCAGGTTTA
C2	dlx5a_SB1_11	GCATCGTGGAGAGCTGAAAAGatgaagagtcttcctttacg
D2	dlx5a_SB1_12	gaggagggcagcaaacggaaTGGAGATTCCTGAGACGGATG
E2	dlx5a_SB1_13	GTGGCTGTGGACTCCGGTAGGatgaagagtcttcctttacg
F2	dlx5a_SB1_14	gaggagggcagcaaacggaaCAGGGCTGTAATAGCCAGAAT
G2	dlx5a_SB1_15	ATAGCCATGATGAACTCCTCCatgaagagtcttcctttacg
H2	dlx5a_SB1_16	gaggagggcagcaaacggaaTAGGTGCCCGAGTTCGGTGAA
A3	dlx5a_SB1_17	GATAGGCATTAAGAGGTTTCCatgaagagtcttcctttacg
B3	dlx5a_SB1_18	gaggagggcagcaaacggaaATTGACTCCGTGGTATTGGTA
C3	dlx5a_SB1_19	GCAGAGTAATTTCCAGAAGATatgaagagtcttcctttacg
D3	dlx5a_SB1_20	gaggagggcagcaaacggaaAGCCGTAATCAGGGTAGGATT
E3	dlx5a_SB1_21	TTGGTGATACGCTGTGGAGTAatgaagagtcttcctttacg
F3	dlx5a_SB1_22	gaggagggcagcaaacggaaACTCTGTTATATGTTCCTGCG
G3	dlx5a_SB1_23	CTTGCGGGCTCGGTTGTGATTatgaagagtcttcctttacg
H3	dlx5a_SB1_24	gaggagggcagcaaacggaaTTCGGGCTCGGCTGTTTCTTT
A4	dlx5a_SB1_25	GGTTTTCCGTTGACCATCCTTatgaagagtcttcctttacg
B4	dlx5a_SB1_26	gaggagggcagcaaacggaaTTCGGGGCTTCCGGACTTTTT
C4	dlx5a_SB1_27	GAGCTGGAAACTGGAGTAAATatgaagagtcttcctttacg
D4	dlx5a_SB1_28	gaggagggcagcaaacggaaTGAAACCTTCTCTGTAAAGCT
E4	dlx5a_SB1_29	GAAGCGCGAGGTATTGCGTGTatgaagagtcttcctttacg
F4	dlx5a_SB1_30	gaggagggcagcaaacggaaTGCGGCGAGCTCGGCTCTTTC
G4	dlx5a_SB1_31	TGTGTCTGTGTGAGTCCCAGCatgaagagtcttcctttacg
H4	dlx5a_SB1_32	gaggagggcagcaaacggaaTGTTCTGGAACCAGATTTTCA
A5	dlx5a_SB1_33	AATCTTCTTTAGTTTTGATCTatgaagagtcttcctttacg
B5	dlx5a_SB1_34	gaggagggcagcaaacggaaGGGGGCAGTTCGCCGTTTTTC
C5	dlx5a_SB1_35	CGCTGGAGCTGGGGCTGTGTTatgaagagtcttcctttacg
D5	dlx5a_SB1_36	gaggagggcagcaaacggaaCGGTGAGTTACACGCCATTGG
E5	dlx5a_SB1_37	GAGTCCCAGACCGCGGGAGACatgaagagtcttcctttacg
F5	dlx5a_SB1_38	gaggagggcagcaaacggaaGGTGAGGTCTCTGAGGACCCT
G5	dlx5a_SB1_39	TGTGTTAATATTTTGCGGCTGatgaagagtcttcctttacg
H5	dlx5a_SB1_40	gaggagggcagcaaacggaaCTTTCCAGAAACGTGGATGCC
A8	dlx6a_SB1_1	GCCGGGATATCCCTGCGATATatgaagagtcttcctttacg
B8	dlx6a_SB1_2	gaggagggcagcaaacggaaATAACCATGTGGAGAATAATA
C8	dlx6a_SB1_3	CCTTAACAGCTCCCACCGTAGatgaagagtcttcctttacg
D8	dlx6a_SB1_4	gaggagggcagcaaacggaaAGACTTCACAGTGAGTTAACC
E8	dlx6a_SB1_5	TCATCAGTTCTCTGCTTTAGCatgaagagtcttcctttacg
F8	dlx6a_SB1_6	gaggagggcagcaaacggaaCCGATTGGTCATTCAACCTAA
G8	dlx6a_SB1_7	TTGTCTCCAAAGGGCAGCGCCatgaagagtcttcctttacg
H8	dlx6a_SB1_8	gaggagggcagcaaacggaaGCAGCCACTACAAGTAAAATG
A9	dlx6a_SB1_9	GAGTCCTTGCTTCCAGACTTGatgaagagtcttcctttacg
B9	dlx6a_SB1_10	gaggagggcagcaaacggaaTTAAGGTGGATTCTGTTAAAT
C9	dlx6a_SB1_11	GGGCTTGAGTAAATGCAGAGAatgaagagtcttcctttacg
D9	dlx6a_SB1_12	gaggagggcagcaaacggaaTCTCACGCGGTATGGTGGAAG
E9	dlx6a_SB1_13	TTTATCCTTTTTTGTCCTGTAatgaagagtcttcctttacg
F9	dlx6a_SB1_14	gaggagggcagcaaacggaaATATTGCGTTATTACCTCCAC
G9	dlx6a_SB1_15	TTCTTTCTCTCCTTGGTTAGGatgaagagtcttcctttacg
H9	dlx6a_SB1_16	gaggagggcagcaaacggaaATGAGTCCTTTCGCTGTGTTC
A10	dlx6a_SB1_17	TACCCCCTATCTCAGAAGTCCatgaagagtcttcctttacg
B10	dlx6a_SB1_18	gaggagggcagcaaacggaaAAATTTTCTGCTTTGAGAGCA
C10	dlx6a_SB1_19	CCATCGTAGTCATGGTCATCAatgaagagtcttcctttacg
D10	dlx6a_SB1_20	gaggagggcagcaaacggaaGTCTTGAGCCTCCAGACCGTC
E10	dlx6a_SB1_21	TCCATGAAAGCAGATTTTGACatgaagagtcttcctttacg
F10	dlx6a_SB1_22	gaggagggcagcaaacggaaGTGAGTGCGATTGCTGTCCAA
G10	dlx6a_SB1_23	GGCCATCGACGGGGAGCTCTGatgaagagtcttcctttacg
H10	dlx6a_SB1_24	gaggagggcagcaaacggaaCAGTGGAGCGGATAATGGCTG
A11	dlx6a_SB1_25	GATGATGGGAGCCGGAATGGAatgaagagtcttcctttacg
B11	dlx6a_SB1_26	gaggagggcagcaaacggaaCGGAGAGCTGTCGTGCTGATG
C11	dlx6a_SB1_27	TTATATGAGTTCGAGCCGGAGatgaagagtcttcctttacg
D11	dlx6a_SB1_28	gaggagggcagcaaacggaaCATAAGAGTAAGGTAGCGACC
E11	dlx6a_SB1_29	CGGACTGTGGTGCGGATGGCTatgaagagtcttcctttacg
F11	dlx6a_SB1_30	gaggagggcagcaaacggaaTTACTGTGGTAGGACGGCAGG
G11	dlx6a_SB1_31	ACCTGGTCTGTGTTCCGCTGGatgaagagtcttcctttacg
H11	dlx6a_SB1_32	gaggagggcagcaaacggaaTTTCTGCTGTTCTGTAGCGTC
A12	dlx6a_SB1_33	TCACCGTTTTCAATCACTGTTatgaagagtcttcctttacg
B12	dlx6a_SB1_34	gaggagggcagcaaacggaaTGCCTTTTCCGTTGAAACGTA
C12	dlx6a_SB1_35	CGTCCTTGGTTTTCTTATCTTatgaagagtcttcctttacg
D12	dlx6a_SB1_36	gaggagggcagcaaacggaaTGAAGCTGCAAACTGGAATAA
E12	dlx6a_SB1_37	GCTGGAAACGGTGATTTAATGatgaagagtcttcctttacg
F12	dlx6a_SB1_38	gaggagggcagcaaacggaaCGGTAATGCCAGGTATTGAGT
G12	dlx6a_SB1_39	GAGGCAGCCAGCTCCGCGCGCatgaagagtcttcctttacg
H12	dlx6a_SB1_40	gaggagggcagcaaacggaaCCTGCGTCTGTGTGAGCCCGA

## Sheet: gad1b-B1
Well Posiion	Name	Sequence
A1	gad1b_SB1_1	AGCCATCGGACACAAGAAGTT atgaagagtcttcctttacg
B1	gad1b_SB1_2	gaggagggcagcaaacggaaCTCTGTTGATTGTTAAGGACT
C1	gad1b_SB1_3	TTAGATCCACGGGTTTATCTC atgaagagtcttcctttacg
D1	gad1b_SB1_4	gaggagggcagcaaacggaaTCGGCTGTATTTGTCCAGGGG
E1	gad1b_SB1_5	AAGGAGAAATCTCCAAAATCA atgaagagtcttcctttacg
F1	gad1b_SB1_6	gaggagggcagcaaacggaaGTTTATCCTTCAAAGAGGGGG
G1	gad1b_SB1_7	TCAGCGTTAAATCTTGATCCA atgaagagtcttcctttacg
H1	gad1b_SB1_8	gaggagggcagcaaacggaaTTGGGAAGAGCATAACAATCC
A2	gad1b_SB1_9	TTATCATGGGGAAACCAAAAT atgaagagtcttcctttacg
B2	gad1b_SB1_10	gaggagggcagcaaacggaaCGCGTGATGTTGCTGCGAGAC
C2	gad1b_SB1_11	GGCACACGGAGGATGGTTCAC atgaagagtcttcctttacg
D2	gad1b_SB1_12	gaggagggcagcaaacggaaTCACAGTAAAATCCTGTAAAA
E2	gad1b_SB1_13	TGACACTTACGGAGTCACAGG atgaagagtcttcctttacg
F2	gad1b_SB1_14	gaggagggcagcaaacggaaCTTTCAGACTGAATGGAAAAA
G2	gad1b_SB1_15	AGTCCACGGGAAACACCTCAA atgaagagtcttcctttacg
H2	gad1b_SB1_16	gaggagggcagcaaacggaaAAGAAGGTGCAGAAGACGCCA
A3	gad1b_SB1_17	TGGGTCCATATCACCAGCCGA atgaagagtcttcctttacg
B3	gad1b_SB1_18	gaggagggcagcaaacggaaGGTTGTCGTAAATTAGCCGTG
C3	gad1b_SB1_19	ACCACGCGTCCGAGGTTGTGG atgaagagtcttcctttacg
D3	gad1b_SB1_20	gaggagggcagcaaacggaaCGTGCATCCGTGTGCAACCCC
E3	gad1b_SB1_21	CAGATCTTCATGCCCAGTTTC atgaagagtcttcctttacg
F3	gad1b_SB1_22	gaggagggcagcaaacggaaTGTTGTTCTTCTGCAGGAAAC
G3	gad1b_SB1_23	CATACGACTCTTCTCATCCAA atgaagagtcttcctttacg
H3	gad1b_SB1_24	gaggagggcagcaaacggaaGCGCTCTCCTTGAAGGAGCCC
A4	gad1b_SB1_25	TGTCGCACGACATCTGGTTCT atgaagagtcttcctttacg
B4	gad1b_SB1_26	gaggagggcagcaaacggaaATCGCGCGTGAAGCGCTCATT
C4	gad1b_SB1_27	AACAGGTTGGAGAAATCTGTC atgaagagtcttcctttacg
D4	gad1b_SB1_28	gaggagggcagcaaacggaaTAGCGGGCAGTAGATCTCGCG
E4	gad1b_SB1_29	GATTGTGGGCTCCTCGCCGTT atgaagagtcttcctttacg
F4	gad1b_SB1_30	gaggagggcagcaaacggaaTCCACCACTTCGAGAAGAAAC
G4	gad1b_SB1_31	TGCGCACATAATTGGTGAGGA atgaagagtcttcctttacg
H4	gad1b_SB1_32	gaggagggcagcaaacggaaTTTGGTGGATCTGTCGAAGGT
A5	gad1b_SB1_33	TGAGGATGATGGAAGTCCAGC atgaagagtcttcctttacg
B5	gad1b_SB1_34	gaggagggcagcaaacggaaCCTCCATTCCCTCCAGCAGCT
C5	gad1b_SB1_35	GTCAGAAAGCTCCAGGTTGAA atgaagagtcttcctttacg
D5	gad1b_SB1_36	gaggagggcagcaaacggaaATCTGCTCCAGGGACTCGGGC
E5	gad1b_SB1_37	GCGTGTCTCTGCAGTCCACCA atgaagagtcttcctttacg
F5	gad1b_SB1_38	gaggagggcagcaaacggaaACCTGTTCTGACCCCGTATTT
G5	gad1b_SB1_39	AGCTGGTTGAAGAATCTAGGA atgaagagtcttcctttacg
H5	gad1b_SB1_40	gaggagggcagcaaacggaaCAATGATGTCCAGACCGGAGG

## Sheet: huc(elavl3) B4
WellPosiion	Name	Sequence
A8	zHuC_B4_SB4_1	GGTGCTAATTATAGTAACCATattctcaccatattcgcttc
B8	zHuC_B4_SB4_2	cctcaacctacctccaacaaCCATTGGACACCTGAGTTTCC
C8	zHuC_B4_SB4_3	TAGGCAGGCTGGTTCCGCTCGattctcaccatattcgcttc
D8	zHuC_B4_SB4_4	cctcaacctacctccaacaaGTTAGTGCTAATGACAGGGCC
E8	zHuC_B4_SB4_5	GTTTTGCTGTCATCTGTGGCGattctcaccatattcgcttc
F8	zHuC_B4_SB4_6	cctcaacctacctccaacaaGCAGGTAGTTGACGATCAGGT
G8	zHuC_B4_SB4_7	CTCTTCCTGGGTCATGTTCTGattctcaccatattcgcttc
H8	zHuC_B4_SB4_8	cctcaacctacctccaacaaATGCTGCCAAAGAGGCTCTTG
A9	zHuC_B4_SB4_9	ATTTGCAGGACTCGATTTCCCattctcaccatattcgcttc
B9	zHuC_B4_SB4_10	cctcaacctacctccaacaaGCCTGTGATCTTGTCTCTGAC
C9	zHuC_B4_SB4_11	ACAAAGCCATATCCCAAGCTCattctcaccatattcgcttc
D9	zHuC_B4_SB4_12	cctcaacctacctccaacaaCGTCGTTGGGATCCACATAGT
E9	zHuC_B4_SB4_13	GAGCGTGTTGATAGCCTTGTCattctcaccatattcgcttc
F9	zHuC_B4_SB4_14	cctcaacctacctccaacaaTTGGTCTGCAGTTTGAGACCG
G9	zHuC_B4_SB4_15	TGGCGTAAGACACCTTGATTGattctcaccatattcgcttc
H9	zHuC_B4_SB4_16	cctcaacctacctccaacaaGCGGATGGAAGCTGAGCTGGG
A10	zHuC_B4_SB4_17	CCGCTCACATACAGGTTGGCAattctcaccatattcgcttc
B10	zHuC_B4_SB4_18	cctcaacctacctccaacaaTCTGACTCATGGTTTTGGGCA
C10	zHuC_B4_SB4_19	GGAAAACAACTGCTCCATGTCattctcaccatattcgcttc
D10	zHuC_B4_SB4_20	cctcaacctacctccaacaaGAGGTGATGATCCTTCCATAC
E10	zHuC_B4_SB4_21	TGACCTGGTCTACCAGGATGCattctcaccatattcgcttc
F10	zHuC_B4_SB4_22	cctcaacctacctccaacaaTACCCCGCGCGATATACCTGC
G10	zHuC_B4_SB4_23	CGTTTGTCGAACCGAATGAAAattctcaccatattcgcttc
H10	zHuC_B4_SB4_24	cctcaacctacctccaacaaTGATGGCCTCCTCTGCTTCGT
A11	zHuC_B4_SB4_25	TGGCTTCTGACCGTTCAGGCCattctcaccatattcgcttc
B11	zHuC_B4_SB4_26	cctcaacctacctccaacaaGTGATGGGCTCAGCTGCTCCT
C11	zHuC_B4_SB4_27	TGGGGTTGTTGGCGAACTTTAattctcaccatattcgcttc
D11	zHuC_B4_SB4_28	cctcaacctacctccaacaaCAGAGCCTGTCCTGTCTTCTG
E11	zHuC_B4_SB4_29	GCTGTCTGGTAGAGCTGGGTCattctcaccatattcgcttc
F11	zHuC_B4_SB4_30	cctcaacctacctccaacaaGAGGGCCAGTGTAGCGGCGAG
G11	zHuC_B4_SB4_31	GAAGCGCTGGGTCTGGTGGTGattctcaccatattcgcttc
H11	zHuC_B4_SB4_32	cctcaacctacctccaacaaGCGTTTAGTAAATTGTCGAGT
A12	zHuC_B4_SB4_33	AGAATCTCTTGACTCCGTAGCattctcaccatattcgcttc
B12	zHuC_B4_SB4_34	cctcaacctacctccaacaaCATGCTGTCAATGGTTATGGG
C12	zHuC_B4_SB4_35	AGGTTGACCCCGGCAAGACTAattctcaccatattcgcttc
D12	zHuC_B4_SB4_36	cctcaacctacctccaacaaAGCCGGCTCCAGTGGGCCCGG
E12	zHuC_B4_SB4_37	CAGGTTGTAGACGAAGATGCAattctcaccatattcgcttc
F12	zHuC_B4_SB4_38	cctcaacctacctccaacaaACACTTTCGTCAGCTTCCGGG
G12	zHuC_B4_SB4_39	AAGGCCCGAAGAGCTGCCACAattctcaccatattcgcttc
H12	zHuC_B4_SB4_40	cctcaacctacctccaacaaCTTGACGTTTGTGACGGCGCC

## Sheet: lhx6a-B3&nkx2.1-B5
WellPosiion	Name	Sequence
A1	lhx6a_SB3_1	TTGGGATGCAGTTGCTTGAGTttccactcaactttaacccg
B1	lhx6a_SB3_2	gtccctgcctctatatctttATATTTCCTACTTTTTCCCTC
C1	lhx6a_SB3_3	CCTTATTTAGAACCGTTTGCAttccactcaactttaacccg
D1	lhx6a_SB3_4	gtccctgcctctatatctttAACGCGAGCGGTTCGTCGGGA
E1	lhx6a_SB3_5	GTTAACCGACAGCGGACACGCttccactcaactttaacccg
F1	lhx6a_SB3_6	gtccctgcctctatatctttGTCTTCACATTCGTGGTAGCT
G1	lhx6a_SB3_7	CAGTCAATAATCTCTATACAAttccactcaactttaacccg
H1	lhx6a_SB3_8	gtccctgcctctatatctttTCGTCGTTTCCTTCGGTGTAA
A2	lhx6a_SB3_9	TAACAGCAATTCGTCGTTTTAttccactcaactttaacccg
B2	lhx6a_SB3_10	gtccctgcctctatatctttTTTCGGATAAATTCGGTTTGA
C2	lhx6a_SB3_11	AAAATGTTCATCCCATGCGCCttccactcaactttaacccg
D2	lhx6a_SB3_12	gtccctgcctctatatctttAAGCTGCATCAAGTGTTTTTT
E2	lhx6a_SB3_13	ACGGCGTAACTTCAGATGTTTttccactcaactttaacccg
F2	lhx6a_SB3_14	gtccctgcctctatatctttGCTTCATTTTTCCAATACATT
G2	lhx6a_SB3_15	TTCCCTCTGAAAGAGGGGCCAttccactcaactttaacccg
H2	lhx6a_SB3_16	gtccctgcctctatatctttAATTCCTTCGGATAGAAACTG
A3	lhx6a_SB3_17	GGAGAGATCACCTGTTTTGAGttccactcaactttaacccg
B3	lhx6a_SB3_18	gtccctgcctctatatctttCTCCCGGTGTGCTGTGCGAAT
C3	lhx6a_SB3_19	TTGTCCGTCCACGCAGCGTGAttccactcaactttaacccg
D3	lhx6a_SB3_20	gtccctgcctctatatctttGACTGTGACATCGCTTGTCCG
E3	lhx6a_SB3_21	TAGATCTATGAGATTCCCCGTttccactcaactttaacccg
F3	lhx6a_SB3_22	gtccctgcctctatatctttGCGCGTGTCGTCTTTCTCCAT
G3	lhx6a_SB3_23	GTTGAGGGCGGACTGGGCGAGttccactcaactttaacccg
H3	lhx6a_SB3_24	gtccctgcctctatatctttACGTGGGCGAGCAGATGGACG
A4	lhx6a_SB3_25	GGACGGCACGGAGGAGGCGGTttccactcaactttaacccg
B4	lhx6a_SB3_26	gtccctgcctctatatctttCTCGCGCACACGTTCTTCCCG
C4	lhx6a_SB3_27	TGTCCAGGATCTCCAGTCCGCttccactcaactttaacccg
D4	lhx6a_SB3_28	gtccctgcctctatatctttATTATTAACCTTGAGCAGGTA
E4	lhx6a_SB3_29	AGACACCTCACGTGCCAGATCttccactcaactttaacccg
F4	lhx6a_SB3_30	gtccctgcctctatatctttAAGTCCTGCAGACGGAACATT
G4	lhx6a_SB3_31	GCAGCTGCTGTGCTGGCGTAGttccactcaactttaacccg
H4	lhx6a_SB3_32	gtccctgcctctatatctttAAGATTTCCTTGTTTTTAATA
A5	lhx6a_SB3_33	TACTGAAATAATCCATTTTACttccactcaactttaacccg
B5	lhx6a_SB3_34	gtccctgcctctatatctttGCGGGCACACTTTGTACCAAA
C5	lhx6a_SB3_35	CTGGCGTAGATCTGCCGGCCAttccactcaactttaacccg
D5	lhx6a_SB3_36	gtccctgcctctatatctttCTCTGGCTCGTCTGACCCAGT
E5	lhx6a_SB3_37	GCAGGCCAGATGATAAGCGTTttccactcaactttaacccg
F5	lhx6a_SB3_38	gtccctgcctctatatctttCGTTTGCAGGAGAAGCAGGCG
G5	lhx6a_SB3_39	ACTCTTCTCCGGTGGACAGCTttccactcaactttaacccg
H5	lhx6a_SB3_40	gtccctgcctctatatctttCACTTTTTCCTCCACCAGTCC
A8	nkx2.1_SB5_1	GTTTGAGTGGGAGCTCGAAGCaactaccctacaaatccaat
B8	nkx2.1_SB5_2	ctcactcccaatctctataaCGCACTGGAGTCCGCCTTAAT
C8	nkx2.1_SB5_3	AGCAGGATGGAAACGTATGAGaactaccctacaaatccaat
D8	nkx2.1_SB5_4	ctcactcccaatctctataaTCCTGTTGTTTCACCGTCGCT
E8	nkx2.1_SB5_5	CTTTTTTTGGCCAGCTCCTCTaactaccctacaaatccaat
F8	nkx2.1_SB5_6	ctcactcccaatctctataaAGAAGGCAAGGCAATCTCTCC
G8	nkx2.1_SB5_7	TCTGTGTTGGAAAGGGAGAAAaactaccctacaaatccaat
H8	nkx2.1_SB5_8	ctcactcccaatctctataaTGCTTAGGGCTCATCGACATT
A9	nkx2.1_SB5_9	CGGATACAGAAAAAGGAGTCGaactaccctacaaatccaat
B9	nkx2.1_SB5_10	ctcactcccaatctctataaCTCTTCAAGAGGACTTAAGAT
C9	nkx2.1_SB5_11	TCCATACTCACTTTTTTGTAGaactaccctacaaatccaat
D9	nkx2.1_SB5_12	ctcactcccaatctctataaGAGGAGCCCCCAAGTTGTTCC
E9	nkx2.1_SB5_13	TTGGGGTTGTCTGTACGAGGCaactaccctacaaatccaat
F9	nkx2.1_SB5_14	ctcactcccaatctctataaTGCTGCATCGCCGCTTGCGTG
G9	nkx2.1_SB5_15	TTCCATTGTGGCCCATGTGGTaactaccctacaaatccaat
H9	nkx2.1_SB5_16	ctcactcccaatctctataaCATGTGGTAGGCAGCGGGTAC
A10	nkx2.1_SB5_17	AGCTGGGAAACTCCAGCTGCAaactaccctacaaatccaat
B10	nkx2.1_SB5_18	ctcactcccaatctctataaAGCCCCCCATGGCTGTATGTG
C10	nkx2.1_SB5_19	GTTGCCCAAATTCCCGTTACAaactaccctacaaatccaat
D10	nkx2.1_SB5_20	ctcactcccaatctctataaTGATAGGCCGGCAGGTCGCTC
E10	nkx2.1_SB5_21	TCGTGCTGCCTCTCATCCCGTaactaccctacaaatccaat
F10	nkx2.1_SB5_22	ctcactcccaatctctataaCGTTCCGTACCAGCTGGTGGC
G10	nkx2.1_SB5_23	GTAGAGAAGCGTGGGTCAGGAaactaccctacaaatccaat
H10	nkx2.1_SB5_24	ctcactcccaatctctataaAGGAGCCCATGAAGCGAGAGA
A11	nkx2.1_SB5_25	GCTGCCCATGTTCATACCAGAaactaccctacaaatccaat
B11	nkx2.1_SB5_26	ctcactcccaatctctataaGCCAACGAACTCAGAGTGCTC
C11	nkx2.1_SB5_27	GACCCATGCCTTTACCAACATaactaccctacaaatccaat
D11	nkx2.1_SB5_28	ctcactcccaatctctataaCCTGCGAGGTGTGCTGGTCAG
E11	nkx2.1_SB5_29	TGGGAGAAGAGTACCCGTCTCaactaccctacaaatccaat
F11	nkx2.1_SB5_30	ctcactcccaatctctataaGCTCAAGCTCATACACCTGCG
G11	nkx2.1_SB5_31	GTACTTCTGCTGCTTGAACCGaactaccctacaaatccaat
H11	nkx2.1_SB5_32	ctcactcccaatctctataaTGCTCCCTTTCCGGCGCGGAG
A12	nkx2.1_SB5_33	TCAGGTGTATCATGCTGGCCAaactaccctacaaatccaat
B12	nkx2.1_SB5_34	ctcactcccaatctctataaCCAAATTTTAACTTGAGTCGG
C12	nkx2.1_SB5_35	ATTTTATACCGGTGGTTCTGAaactaccctacaaatccaat
D12	nkx2.1_SB5_36	ctcactcccaatctctataaCCTTGTCCTTGGCTTGCCTTT
E12	nkx2.1_SB5_37	TTGTTGCATCTGCTGCTGGGAaactaccctacaaatccaat
F12	nkx2.1_SB5_38	ctcactcccaatctctataaTGCTGCTGACAGGAACCATTG
G12	nkx2.1_SB5_39	CCACCCGCCGTGGAGACTGCTaactaccctacaaatccaat
H12	nkx2.1_SB5_40	ctcactcccaatctctataaGTCTTTCACCAACACAGGCAC

## Sheet: pvalb6&7-B3
Well Posiion	Name	Sequence
A1	pvalb6_SB3_1	GTAGTTGGAGGTGAGATGAAG ttccactcaactttaacccg
B1	pvalb6_SB3_2	gtccctgcctctatatctttGCAGGACGGAGACTGAACACT
C1	pvalb6_SB3_3	AGAGAGAGAGAGACAGATACA ttccactcaactttaacccg
D1	pvalb6_SB3_4	gtccctgcctctatatctttGAGAGATAGACAGAAAGGGAA
E1	pvalb6_SB3_5	AGAGAGAAAGAGAGGAAGAGA ttccactcaactttaacccg
F1	pvalb6_SB3_6	gtccctgcctctatatctttGAGCTTGAGCACACCAAAGAG
G1	pvalb6_SB3_7	CAGACAGACAGCGAACCAAAC ttccactcaactttaacccg
H1	pvalb6_SB3_8	gtccctgcctctatatctttAGAGGAACGAGACCGGCAACA
A2	pvalb6_SB3_9	TTCAGCTGGAGGTTCAGGTCT ttccactcaactttaacccg
B2	pvalb6_SB3_10	gtccctgcctctatatctttGTAGAGTGAGCTGGAGTCCCG
C2	pvalb6_SB3_11	TCATCGCCATTTCTGCAACCG ttccactcaactttaacccg
D2	pvalb6_SB3_12	gtccctgcctctatatctttATCATCATGGTTGAGGATGCT
E2	pvalb6_SB3_13	CATGCGTCCAGGGCTTTCTTA ttccactcaactttaacccg
F2	pvalb6_SB3_14	gtccctgcctctatatctttGGTTGAATGAGTCGGGAGCTT
G2	pvalb6_SB3_15	GACCATCTCAAAAAAACTCTT ttccactcaactttaacccg
H2	pvalb6_SB3_16	gtccctgcctctatatctttTCAGATGCCTTCGCCTTAAGT
A3	pvalb6_SB3_17	GGTGGAAAGCCTTCTTCACAT ttccactcaactttaacccg
B3	pvalb6_SB3_18	gtccctgcctctatatctttCCCGCTATTGTCGGCATCCAG
C3	pvalb6_SB3_19	TTAAGTTCTTCTTCCTCAATA ttccactcaactttaacccg
D3	pvalb6_SB3_20	gtccctgcctctatatctttTGGCAAAGGCCTTCAGAACAA
E3	pvalb6_SB3_21	ATCGGTCAGGTCTCTCCCGTC ttccactcaactttaacccg
F3	pvalb6_SB3_22	gtccctgcctctatatctttTGCAGGAATGCTTTGGTCTCC
G3	pvalb6_SB3_23	CATCTCCATCTTTGTCCGCAG ttccactcaactttaacccg
H3	pvalb6_SB3_24	gtccctgcctctatatctttAAACTCTTCCGCTCCAATCTT
A4	pvalb6_SB3_25	ATTTATTCACGAACCAGAGCA ttccactcaactttaacccg
B4	pvalb6_SB3_26	gtccctgcctctatatctttGACAGGCCAAGAGTCCTTTTG
C4	pvalb6_SB3_27	AAAGGGACATGAGGTACAGTA ttccactcaactttaacccg
D4	pvalb6_SB3_28	gtccctgcctctatatctttCGTGTTAGGCTGAGCTTGAGG
E4	pvalb6_SB3_29	TGAGTGTGTGTGCGCTTCAGG ttccactcaactttaacccg
F4	pvalb6_SB3_30	gtccctgcctctatatctttCATGTGAGTGTATGGTGTGTA
G4	pvalb6_SB3_31	TTTTTTAAGAGGGGGCATTCA ttccactcaactttaacccg
H4	pvalb6_SB3_32	gtccctgcctctatatctttTGTGTGTGTGTGATGGGGTGA
A5	pvalb6_SB3_33	AAATAAATAGCCTAATTAGTG ttccactcaactttaacccg
B5	pvalb6_SB3_34	gtccctgcctctatatctttCACTCACTTCTGTAGAAAAAG
C5	pvalb6_SB3_35	CTTTATCTATACACTAGCAGA ttccactcaactttaacccg
D5	pvalb6_SB3_36	gtccctgcctctatatctttAGGTTTTGCCCTGTTAAAGGT
E5	pvalb6_SB3_37	TATATCTACATATTGCCAGCA ttccactcaactttaacccg
F5	pvalb6_SB3_38	gtccctgcctctatatctttGAGTGTGTCGTTTTCTTTTCT
G5	pvalb6_SB3_39	GACAAACAATAGTGGCCAATG ttccactcaactttaacccg
H5	pvalb6_SB3_40	gtccctgcctctatatctttCAGGCCAGATTAAGATAAACA
A10	pvalb7_SB3_1	AGAGAGAACCAGAGGTGAGAG ttccactcaactttaacccg
B10	pvalb7_SB3_2	gtccctgcctctatatctttTGCGGGAGAAGAGACTTGGAG
C10	pvalb7_SB3_3	GACAGCTGTGTGAAGGGAAAG ttccactcaactttaacccg
D10	pvalb7_SB3_4	gtccctgcctctatatctttAAAAGGTTTTTCATGGCCATC
E10	pvalb7_SB3_5	CTTTCTTGATATCGTCATCTT ttccactcaactttaacccg
F10	pvalb7_SB3_6	gtccctgcctctatatctttAGCAGCTTTGAATTGATCAAG
G10	pvalb7_SB3_7	AACTTCTTGTGGTCGAAACTG ttccactcaactttaacccg
H10	pvalb7_SB3_8	gtccctgcctctatatctttCCTTCAGTCCCACCACATCGA
A11	pvalb7_SB3_9	CTTCACGTTGTCAGCAGACAG ttccactcaactttaacccg
B11	pvalb7_SB3_10	gtccctgcctctatatctttACATCCAGAGCTTTGAAGACC
C11	pvalb7_SB3_11	CCTCGATGAAGCCGCTGGCGT ttccactcaactttaacccg
D11	pvalb7_SB3_12	gtccctgcctctatatctttCAGCACAAACTTAAGCTCTTC
E11	pvalb7_SB3_13	CTGCCATCTGCAGAAAAGCCC ttccactcaactttaacccg
F11	pvalb7_SB3_14	gtccctgcctctatatctttTGGTCTCCTTATCGGTAAGAT
G11	pvalb7_SB3_15	ATCAGCAGCAGCGAGGAATGC ttccactcaactttaacccg
H11	pvalb7_SB3_16	gtccctgcctctatatctttCCAATTTTTCCATCTCCATCC
A12	pvalb7_SB3_17	CCAGAGCTTCAAATTCATCTA ttccactcaactttaacccg
B12	pvalb7_SB3_18	gtccctgcctctatatctttAATATTGACGATTTACTCGTG
C12	pvalb7_SB3_19	AGTAGTGGTGTAAAGGGTTGC ttccactcaactttaacccg
D12	pvalb7_SB3_20	gtccctgcctctatatctttTTGGCTGTAGGTATTCACAGG
E12	pvalb7_SB3_21	ATGTGTAGAGACGTACACTAA ttccactcaactttaacccg
F12	pvalb7_SB3_22	gtccctgcctctatatctttAGGCGGTTCTGCTCCTGGGTT
G12	pvalb7_SB3_23	AAAAAGGTAAATAAATAAACA ttccactcaactttaacccg
H12	pvalb7_SB3_24	gtccctgcctctatatctttAATATAGATATGTTTAAAAAA

## Sheet: prox1a-B5&sp8b-B3
WellPosiion	Name	Sequence
A1	prox1a_SB5_1	AAGGTTACTTACTCTGAAGATaactaccctacaaatccaat
B1	prox1a_SB5_2	ctcactcccaatctctataaAACTCAGCGCGAGCGCAAATG
C1	prox1a_SB5_3	CAACTGGAAAGTCATCAGAACaactaccctacaaatccaat
D1	prox1a_SB5_4	ctcactcccaatctctataaAAGGATAAAGCGATACAGCGC
E1	prox1a_SB5_5	ACAACCGCAACCCGAAGACAGaactaccctacaaatccaat
F1	prox1a_SB5_6	ctcactcccaatctctataaCACGAATTAAATGTAAAGTTA
G1	prox1a_SB5_7	GAGATGTTATCCCTCCGAAATaactaccctacaaatccaat
H1	prox1a_SB5_8	ctcactcccaatctctataaCTGGGAACTTTACGGAAAACA
A2	prox1a_SB5_9	CAGCTGGGCACAGCTCGAGAAaactaccctacaaatccaat
B2	prox1a_SB5_10	ctcactcccaatctctataaTTGTGCCATCTTCGAAAGCCT
C2	prox1a_SB5_11	GTCAGGCATCACTGGAACTGTaactaccctacaaatccaat
D2	prox1a_SB5_12	ctcactcccaatctctataaCTTAAGAGGGATGTGCTGTCA
E2	prox1a_SB5_13	CTCTTCTTCTCTTGGTTTGTCaactaccctacaaatccaat
F2	prox1a_SB5_14	ctcactcccaatctctataaAGTCCTCTTCACTCCTATGTC
G2	prox1a_SB5_15	AAAACCACAGATGCTTGCCCAaactaccctacaaatccaat
H2	prox1a_SB5_16	ctcactcccaatctctataaGAAAGGTTGCTTTTGCGCGGG
A3	prox1a_SB5_17	ACCGTGGGGATTCATGGCACTaactaccctacaaatccaat
B3	prox1a_SB5_18	ctcactcccaatctctataaGAACACTCAACATCCTGCTCG
C3	prox1a_SB5_19	CACCGTCTGCGTGCTGCACCAaactaccctacaaatccaat
D3	prox1a_SB5_20	ctcactcccaatctctataaCTTGCGAAGCACGTTGGACTT
E3	prox1a_SB5_21	TAAGAGTTTGCTCTCTTCAACaactaccctacaaatccaat
F3	prox1a_SB5_22	ctcactcccaatctctataaGAAAGGGCATCACAGCGTCTT
G3	prox1a_SB5_23	CTGAGATATGATGGTTGCCCCaactaccctacaaatccaat
H3	prox1a_SB5_24	ctcactcccaatctctataaTTGGTCAAATTGTTTTTCAGA
A4	prox1a_SB5_25	AATTAGGCTCACTGCCTCCATaactaccctacaaatccaat
B4	prox1a_SB5_26	ctcactcccaatctctataaACTCGAGAGGCCACTTCCCTG
C4	prox1a_SB5_27	TCCTGCTGCATCTCTGAGCCGaactaccctacaaatccaat
D4	prox1a_SB5_28	ctcactcccaatctctataaGTGAGGAGTTGCTGCAAGCAT
E4	prox1a_SB5_29	AAGGCACTCCTGAGGGCTGCCaactaccctacaaatccaat
F4	prox1a_SB5_30	ctcactcccaatctctataaATGGAGGGCCTGCTGAATGGT
G4	prox1a_SB5_31	GCCTCTCCATCTCAAATTGGGaactaccctacaaatccaat
H4	prox1a_SB5_32	ctcactcccaatctctataaGGCCCTTAGATGCTCATCTGT
A5	prox1a_SB5_33	ATGTTCTCCACCCGGGCACGTaactaccctacaaatccaat
B5	prox1a_SB5_34	ctcactcccaatctctataaGAGAATGGCTCATCCCACGGA
C5	prox1a_SB5_35	TCCTGCACGAAGTGTGACGCTaactaccctacaaatccaat
D5	prox1a_SB5_36	ctcactcccaatctctataaGCTGCCCCCTCACGATCGTTA
E5	prox1a_SB5_37	TCTCACGAGGACTCGGGGGTTaactaccctacaaatccaat
F5	prox1a_SB5_38	ctcactcccaatctctataaTTTGCGCTTGTTTTCCCGGTA
G5	prox1a_SB5_39	TGCTGCTGCTGTGGCAGTTTCaactaccctacaaatccaat
H5	prox1a_SB5_40	ctcactcccaatctctataaAGACGAGCTGCTGAAAACTCT
A8	sp8b_SB3_1	TCTTTTTATATTTATGAATCAttccactcaactttaacccg
B8	sp8b_SB3_2	gtccctgcctctatatctttACAAAAGTGCCCTCCTCAGAG
C8	sp8b_SB3_3	CCCCTAGAAGTGAAGTTGCCAttccactcaactttaacccg
D8	sp8b_SB3_4	gtccctgcctctatatctttAGTCGACCCCAATCTCGGCTC
E8	sp8b_SB3_5	GTCGCAGCCAACATGGCTAAAttccactcaactttaacccg
F8	sp8b_SB3_6	gtccctgcctctatatctttTCGGGCTCCCGATTTTGTTAC
G8	sp8b_SB3_7	CGAAATCGAGGAAGGAGAAGGttccactcaactttaacccg
H8	sp8b_SB3_8	gtccctgcctctatatctttTTTCCGAACGAAGATGAATTA
A9	sp8b_SB3_9	CTCGTTTCCACGGGTGGAATCttccactcaactttaacccg
B9	sp8b_SB3_10	gtccctgcctctatatctttTAAACTACAGCTGCTGGCTGT
C9	sp8b_SB3_11	GTGAAAGAGGATAAACTGGATttccactcaactttaacccg
D9	sp8b_SB3_12	gtccctgcctctatatctttCGCTTAAACCACCACCATTCC
E9	sp8b_SB3_13	AGAAGTGTTCGTGCCAAAAGAttccactcaactttaacccg
F9	sp8b_SB3_14	gtccctgcctctatatctttAAGGAAAAGGCACTTGATCCC
G9	sp8b_SB3_15	AGTTGGACGAAGTACCAGAAGttccactcaactttaacccg
H9	sp8b_SB3_16	gtccctgcctctatatctttGGAGTAGTCGTTTCCGAAGTG
A10	sp8b_SB3_17	TTTGACACAGAAGTCTGGAAAttccactcaactttaacccg
B10	sp8b_SB3_18	gtccctgcctctatatctttGGTGGCTTGGCTCTTGGGAGT
C10	sp8b_SB3_19	CACTTTTGAAATAAACATGGGttccactcaactttaacccg
D10	sp8b_SB3_20	gtccctgcctctatatctttTGCAAACTGTCCACGGATGTG
E10	sp8b_SB3_21	CGCTCATTCTCGGGTAAATGCttccactcaactttaacccg
F10	sp8b_SB3_22	gtccctgcctctatatctttCCACGACTCGTAGGGATGCGC
G10	sp8b_SB3_23	ATGCCAGGGTGTGAGGACTTGttccactcaactttaacccg
H10	sp8b_SB3_24	gtccctgcctctatatctttTGGTGCCCACATCCCCCGTGG
A11	sp8b_SB3_25	GTCCCACCACGCGGACGCGCCttccactcaactttaacccg
B11	sp8b_SB3_26	gtccctgcctctatatctttACATCAATCCAACCGGCTCCC
C11	sp8b_SB3_27	GCGCAGCTCCATTCGGGTTCTttccactcaactttaacccg
D11	sp8b_SB3_28	gtccctgcctctatatctttACCGGAGTGTAGGGACGTCTG
E11	sp8b_SB3_29	GAGTGTAAAGAAGTTTGCAGCttccactcaactttaacccg
F11	sp8b_SB3_30	gtccctgcctctatatctttCTGAGTTGTATCCGCCCAGAG
G11	sp8b_SB3_31	AGAGTGGCTTAAACTCGAGTAttccactcaactttaacccg
H11	sp8b_SB3_32	gtccctgcctctatatctttGGGGACGCGCTGGTACTGAAG
A12	sp8b_SB3_33	GCTGCCCGGTGGTGAGGAGATttccactcaactttaacccg
B12	sp8b_SB3_34	gtccctgcctctatatctttCGGTTTGAATCCGTCCATGAG
C12	sp8b_SB3_35	GAGTCCGGGTAAGACGAGAGAttccactcaactttaacccg
D12	sp8b_SB3_36	gtccctgcctctatatctttCTCCACCCAGAGGAGAAGGAC
E12	sp8b_SB3_37	CCCTGTCAACATGGAACCACCttccactcaactttaacccg
F12	sp8b_SB3_38	gtccctgcctctatatctttCCCGCCAAAGAGGCCGTCGGA
G12	sp8b_SB3_39	GCCGCGCGGAAGACCGCGGGGttccactcaactttaacccg
H12	sp8b_SB3_40	gtccctgcctctatatctttGCACGTCGCTCTGCCCGAGTA

## Sheet: sst1.1_B5
WellPosiion	Name	Sequence
A1	sst1.1_SB5_1	GTTCTCTTTGCTCCTTCTGTT aactaccctacaaatccaat
B1	sst1.1_SB5_2	ctcactcccaatctctataaAAGAAGAGAGATGCGTCGGGT
C1	sst1.1_SB5_3	GTGTTTATTTGGTCTCAGAGT aactaccctacaaatccaat
D1	sst1.1_SB5_4	ctcactcccaatctctataaCGTGGAGAGCATCTTTTATTA
E1	sst1.1_SB5_5	AGCGCCAGTGCGCACTGGATA aactaccctacaaatccaat
F1	sst1.1_SB5_6	ctcactcccaatctctataaTGACGGCGAGCGCGAGGGACA
G1	sst1.1_SB5_7	TGACGGCGCAGCTGAGACGCT aactaccctacaaatccaat
H1	sst1.1_SB5_8	ctcactcccaatctctataaAGAAGTTGGCGGAGTTTGGCA
A2	sst1.1_SB5_9	CAGGGCTGAGGAGAGATCTCT aactaccctacaaatccaat
B2	sst1.1_SB5_10	ctcactcccaatctctataaTCTGGCGAGTTCCTGTTTTCC
C2	sst1.1_SB5_11	GAAAGCAGGTCTGCGAGTGTG aactaccctacaaatccaat
D2	sst1.1_SB5_12	ctcactcccaatctctataaCGTTTTCTGCTTGCACGAGGT
E2	sst1.1_SB5_13	CAGATCCTCTGGCTCCAGCGC aactaccctacaaatccaat
F2	sst1.1_SB5_14	ctcactcccaatctctataaTCATCTTTCTCGGCGGCGCGC
G2	sst1.1_SB5_15	CGCGCTCGAGCTCCAGACGCA aactaccctacaaatccaat
H2	sst1.1_SB5_16	ctcactcccaatctctataaGGGTGCGAGCATGGGGCCGGC
A3	sst1.1_SB5_17	TTGCATCCGGCTTTGCGCTCG aactaccctacaaatccaat
B3	sst1.1_SB5_18	ctcactcccaatctctataaTGAAAGTTTTCCAGAAGAAGT
C3	sst1.1_SB5_19	TGCCATAAGGGATTAACACGA aactaccctacaaatccaat
D3	sst1.1_SB5_20	ctcactcccaatctctataaGAAAAAGTCAAAGGGAAAAGC
E3	sst1.1_SB5_21	AAATGAGTAAAAAAGAAAAGA aactaccctacaaatccaat
F3	sst1.1_SB5_22	ctcactcccaatctctataaATGTGAAAGACGTGGGGAGAA
G3	sst1.1_SB5_23	TTACAGTTTGGTTAGGATGAA aactaccctacaaatccaat
H3	sst1.1_SB5_24	ctcactcccaatctctataaTTAGACGACAGACGTTTTCTT
A4	sst1.1_SB5_25	CTCGGTGAGAGCTACCATCGT aactaccctacaaatccaat
B4	sst1.1_SB5_26	ctcactcccaatctctataaTTCCGATGACACATCAATATA
C4	sst1.1_SB5_27	TGCACACATTCGTACAACATT aactaccctacaaatccaat
D4	sst1.1_SB5_28	ctcactcccaatctctataaTAAAGTACAATTAAAAGCAGA
E4	sst1.1_SB5_29	CAATTAAAAATAGTGATATCT aactaccctacaaatccaat
F4	sst1.1_SB5_30	ctcactcccaatctctataaAACATATATTTTATTCAAACA

## Sheet: couptfII-B1
WellPosiion	Name	Sequence
A1	couptfII_SB1_1	TAAACCCATCAAGGAAAAAAAatgaagagtcttcctttacg
B1	couptfII_SB1_2	gaggagggcagcaaacggaaGGCACTTGCAGTCATCCATCC
C1	couptfII_SB1_3	TGCTCTTAGAGGCCAAGTCCAatgaagagtcttcctttacg
D1	couptfII_SB1_4	gaggagggcagcaaacggaaTGAAGCAAGCCGAATAGCAGC
E1	couptfII_SB1_5	GTTACCTGGCATGTGGTTAAAatgaagagtcttcctttacg
F1	couptfII_SB1_6	gaggagggcagcaaacggaaGTCTATTTCTTGACTGAAATA
G1	couptfII_SB1_7	TTGCGCACCGACGAGAAACAGatgaagagtcttcctttacg
H1	couptfII_SB1_8	gaggagggcagcaaacggaaAGAGTCTGAATGTCCGTTCAA
A2	couptfII_SB1_9	ATTCAGGATCGGCACGGTCGGatgaagagtcttcctttacg
B2	couptfII_SB1_10	gaggagggcagcaaacggaaCACTTAGGAGGGTAAAATAAA
C2	couptfII_SB1_11	ATATCGCAGCACGGTGCCTCTatgaagagtcttcctttacg
D2	couptfII_SB1_12	gaggagggcagcaaacggaaGGAATGCTTTGTTTAAAAAAA
E2	couptfII_SB1_13	TTTTGTTCCCCGTTTTTGGTTatgaagagtcttcctttacg
F2	couptfII_SB1_14	gaggagggcagcaaacggaaTATCAGTCAACGTTAAAAAAA
G2	couptfII_SB1_15	CTCCACACTACCATTGCCATAatgaagagtcttcctttacg
H2	couptfII_SB1_16	gaggagggcagcaaacggaaCGGCCACATCGTCCTGGGAGC
A3	couptfII_SB1_17	CGATGAGAGGGTGCCATGGGTatgaagagtcttcctttacg
B3	couptfII_SB1_18	gaggagggcagcaaacggaaAGGGATAGTCCTCCTTGGGTT
C3	couptfII_SB1_19	GCTGGCCTGGTTGAGGGGTCGatgaagagtcttcctttacg
D3	couptfII_SB1_20	gaggagggcagcaaacggaaAACCTGAGAGGCCGTCAGACC
E3	couptfII_SB1_21	GGTGTCTGAGGGGTCGGAGGGatgaagagtcttcctttacg
F3	couptfII_SB1_22	gaggagggcagcaaacggaaTGTTGTTCGGGGGTCCTTGAA
G3	couptfII_SB1_23	CGGGGTTGACTGTGTGTTGTTatgaagagtcttcctttacg
H3	couptfII_SB1_24	gaggagggcagcaaacggaaTGGCTCTGCGTCGTCTGGTTC
A4	couptfII_SB1_25	GCTGTGGCTGCTGCTTTTCCGatgaagagtcttcctttacg
B4	couptfII_SB1_26	gaggagggcagcaaacggaaCCCGCAAACCACGCACTCTAT
C4	couptfII_SB1_27	TAGTGTTTACCGCTGGATTTGatgaagagtcttcctttacg
D4	couptfII_SB1_28	gaggagggcagcaaacggaaACCCCTCGCAAGTGAACTGGC
E4	couptfII_SB1_29	GCTCCGTTTGAAAAAGCTTTTatgaagagtcttcctttacg
F4	couptfII_SB1_30	gaggagggcagcaaacggaaGTGTAAGTGAGGTTCCTTCGT
G4	couptfII_SB1_31	GACAATTCCTGTTGGCACGGCatgaagagtcttcctttacg
H4	couptfII_SB1_32	gaggagggcagcaaacggaaATTGCGATGGTGCTGGTCAAT
A5	couptfII_SB1_33	TTGAGGCGGCAGTACTGACACatgaagagtcttcctttacg
B5	couptfII_SB1_34	gaggagggcagcaaacggaaTCATGCCAACTTTGAGGCATT
C5	couptfII_SB1_35	TCCCCTTTGCACGGCTTCCCGatgaagagtcttcctttacg
D5	couptfII_SB1_36	gaggagggcagcaaacggaaTGTGGCTGTGTGGGTGGCATT
E5	couptfII_SB1_37	TTGTCAAGGCGAACTGACCATatgaagagtcttcctttacg
F5	couptfII_SB1_38	gaggagggcagcaaacggaaATGGCAGTGCAGTGGGTCCCC
G5	couptfII_SB1_39	GAGATATATCCGGATAAGTAGatgaagagtcttcctttacg
H5	couptfII_SB1_40	gaggagggcagcaaacggaaAGGGCTCCGCTCGTAGTAGTA
